# Supplementary material for: Growth Strategies of Tropical Tree Species: Disentangling Light and Size Effects
Source: PLoS One. 2011 Sep 22;6(9):e25330. doi: 10.1371/journal.pone.0025330 (PMC3178650; doi:10.1371/journal.pone.0025330)
Supplement: Table S1 — Posterior means, lower and upper limits of 95% credible intervals (CI−, CI+) of the average growth rate at 5 cm dbh and 5% light ( a ), log(light) dependence ( b ), log(dbh) dependence ( c ), and process error ( σp ) for two census intervals (1985–1990, 1990–1995) and tree species in the 50-ha Forest Dynamics Plot at Barro Colorado Island, Panama. Dashes indicate no living individuals at the beginning of the respective census interval. (XLSX) [file pone.0025330.s004.xlsx]

## Sheet: Parameters_growth_model_BCI
Species	Parameters
	1985−1990												1990−1995
	a			b			c			σp			a			b			c			σp
	mean	CI -	CI +	mean	CI -	CI +	mean	CI -	CI +	mean	CI -	CI +	mean	CI -	CI +	mean	CI -	CI +	mean	CI -	CI +	mean	CI -	CI +
Abarema macradenia	-0.042	-0.947	1.08	0.877	0.481	1.25	-0.127	-0.747	0.419	1.288	1.065	1.511	-0.208	-1.213	0.802	0.847	0.409	1.269	0.031	-0.58	0.534	1.173	0.82	1.553
Acacia melanoceras	-0.089	-0.936	0.706	0.715	0.31	1.079	-0.235	-0.75	0.348	1.254	1.035	1.478	-0.272	-0.986	0.51	0.507	0.033	0.913	-0.002	-0.485	0.576	1.182	0.83	1.565
Acalypha diversifolia	-0.437	-0.65	-0.17	0.368	0.146	0.556	-0.352	-0.66	-0.09	1.222	1.104	1.355	-0.755	-1.065	-0.458	0.405	0.14	0.654	-0.085	-0.451	0.235	1.334	1.158	1.53
Acalypha macrostachya	-0.226	-0.872	0.469	0.724	0.366	1.114	-0.087	-0.633	0.463	1.277	1.063	1.502	-0.703	-1.478	0.084	0.66	0.244	1.105	-0.002	-0.521	0.6	1.251	0.924	1.603
Adelia triloba	-0.667	-0.976	-0.344	0.493	0.191	0.76	-0.044	-0.39	0.26	1.372	1.223	1.533	-1.245	-1.539	-0.93	0.587	0.321	0.899	0.07	-0.286	0.45	1.305	1.137	1.492
Aegiphila panamensis	-1.097	-1.479	-0.737	0.577	0.3	0.864	-0.119	-0.494	0.254	1.297	1.148	1.458	-1.389	-1.803	-0.97	0.482	0.175	0.793	0.052	-0.359	0.538	1.231	1.048	1.412
Alchornea costaricensis	-0.343	-0.731	0.041	0.739	0.474	0.995	-0.335	-0.65	-0.053	1.429	1.302	1.572	-0.63	-1.099	-0.09	0.546	0.204	0.839	-0.153	-0.505	0.237	1.577	1.403	1.779
Alchornea latifolia	-	-	-	-	-	-	-	-	-	-	-	-	-0.331	-1.321	0.757	0.722	0.286	1.114	-0.148	-0.695	0.47	1.154	0.812	1.54
Alibertia edulis	-0.74	-1.068	-0.406	0.348	0.124	0.562	0.089	-0.239	0.439	1.257	1.16	1.373	-1.256	-1.477	-1.051	0.26	0.096	0.46	0.085	-0.174	0.36	0.985	0.9	1.069
Allophylus psilospermus	-0.46	-0.809	-0.144	0.62	0.379	0.9	0.149	-0.176	0.499	1.309	1.154	1.462	-0.569	-0.858	-0.235	0.492	0.218	0.76	0.122	-0.27	0.431	1.158	1.007	1.329
Alseis blackiana	-1.03	-1.123	-0.952	0.532	0.449	0.622	0.305	0.212	0.375	1.499	1.457	1.54	-1.743	-1.826	-1.67	0.601	0.51	0.684	0.275	0.189	0.351	1.508	1.455	1.553
Amaioua corymbosa	-0.81	-1.385	-0.09	0.505	0.151	0.832	-0.157	-0.657	0.331	1.309	1.121	1.535	-0.736	-1.278	-0.001	0.536	0.064	0.9	-0.05	-0.568	0.439	1.276	0.99	1.59
Anacardium excelsum	-0.22	-1.055	0.633	0.669	0.317	1.034	-0.261	-0.657	0.114	1.391	1.184	1.627	-0.881	-1.787	-0.019	0.648	0.278	1.077	0.002	-0.378	0.429	1.387	1.074	1.722
Anaxagorea panamensis	-1.35	-1.8	-0.928	0.101	-0.199	0.336	-0.422	-0.734	-0.084	1.224	1.123	1.319	-1.943	-2.215	-1.678	0.325	0.076	0.564	-0.918	-1.198	-0.634	0.984	0.914	1.054
Andira inermis	-1.207	-1.448	-1.019	0.305	0.098	0.502	-0.289	-0.535	-0.038	1.301	1.193	1.417	-1.372	-1.556	-1.166	0.214	0.004	0.413	-0.128	-0.389	0.141	1.172	1.068	1.279
Annona acuminata	-1.314	-1.646	-0.975	0.39	0.208	0.558	0.07	-0.212	0.351	1.163	1.062	1.262	-1.558	-1.791	-1.309	0.331	0.184	0.471	-0.062	-0.287	0.212	0.933	0.852	1.014
Annona spraguei	0.388	-0.025	0.811	0.688	0.398	0.964	-0.466	-0.813	-0.17	1.203	1.038	1.387	0.083	-0.314	0.464	0.436	0.131	0.722	-0.318	-0.674	0.05	1.351	1.187	1.527
Apeiba membranacea	-0.113	-0.412	0.244	0.524	0.288	0.766	-0.108	-0.362	0.152	1.449	1.333	1.555	-0.156	-0.537	0.222	0.448	0.174	0.748	-0.203	-0.508	0.158	1.578	1.431	1.72
Apeiba tibourbou	0.081	-0.592	0.798	0.756	0.38	1.075	-0.279	-0.772	0.23	1.348	1.159	1.573	-0.434	-1.187	0.24	0.694	0.356	1.068	-0.058	-0.572	0.442	1.449	1.168	1.752
Aphelandra sinclairiana	-0.377	-1.308	0.567	0.709	0.257	1.071	-0.195	-0.72	0.363	1.323	1.121	1.58	-0.484	-1.277	0.448	0.594	0.129	1.002	-0.054	-0.637	0.516	1.223	0.922	1.584
Appunia seibertii	-	-	-	-	-	-	-	-	-	-	-	-	-0.522	-1.467	0.481	0.735	0.31	1.178	-0.054	-0.618	0.45	1.138	0.805	1.506
Ardisia fendleri	-1.089	-1.592	-0.604	0.548	0.265	0.854	-0.218	-0.655	0.187	1.284	1.091	1.48	-1.413	-1.874	-1.003	0.15	-0.182	0.465	-0.197	-0.606	0.216	0.967	0.749	1.176
Ardisia guianensis	-1.396	-2.185	-0.562	0.565	0.203	0.91	0.03	-0.513	0.56	1.297	1.077	1.557	-1.014	-1.775	-0.28	0.54	0.148	0.936	0.024	-0.53	0.556	1.135	0.83	1.439
Aspidosperma spruceanum	-0.44	-0.591	-0.287	0.368	0.19	0.543	0.477	0.274	0.672	1.235	1.146	1.323	-0.723	-0.846	-0.59	0.458	0.279	0.606	0.333	0.164	0.517	1.065	0.998	1.142
Astronium graveolens	-0.343	-0.766	0.13	0.684	0.404	0.987	-0.114	-0.451	0.224	1.335	1.178	1.551	-0.77	-1.236	-0.287	0.763	0.447	1.076	-0.13	-0.481	0.24	1.327	1.13	1.544
Banara guianensis	-	-	-	-	-	-	-	-	-	-	-	-	0.13	-0.817	1.169	0.781	0.339	1.172	-0.106	-0.684	0.556	1.205	0.864	1.611
Beilschmiedia pendula	-0.38	-0.46	-0.297	0.217	0.125	0.304	0.45	0.356	0.544	1.267	1.227	1.312	-0.718	-0.789	-0.649	0.179	0.103	0.262	0.359	0.267	0.442	1.113	1.073	1.153
Brosimum alicastrum	-0.48	-0.618	-0.348	0.184	0.035	0.336	0.232	0.074	0.382	1.333	1.27	1.398	-0.941	-1.042	-0.817	0.343	0.208	0.469	-0.093	-0.246	0.069	1.207	1.148	1.27
Brosimum guianense	-0.518	-1.389	0.276	0.652	0.261	1.021	-0.359	-0.886	0.244	1.294	1.046	1.517	-1.135	-2.071	-0.183	0.54	0.143	1.006	-0.209	-0.763	0.41	1.215	0.834	1.559
Calophyllum longifolium	-0.246	-0.401	-0.082	0.454	0.266	0.618	0.11	-0.072	0.277	1.284	1.203	1.352	-0.522	-0.64	-0.389	0.299	0.148	0.432	0.309	0.15	0.472	1.158	1.099	1.229
Capparis frondosa	-1.286	-1.428	-1.185	0.185	0.114	0.266	0.063	-0.068	0.18	1.138	1.103	1.175	-1.668	-1.739	-1.596	0.129	0.072	0.187	-0.06	-0.14	0.036	0.802	0.778	0.83
Casearia aculeata	-1.096	-1.364	-0.846	0.418	0.207	0.622	-0.169	-0.418	0.12	1.238	1.139	1.334	-1.386	-1.579	-1.204	0.521	0.343	0.692	-0.258	-0.492	-0.035	0.968	0.89	1.055
Casearia arborea	-0.462	-0.792	-0.106	0.647	0.421	0.9	-0.134	-0.428	0.134	1.373	1.234	1.495	-0.57	-0.943	-0.148	0.603	0.342	0.885	-0.131	-0.462	0.154	1.373	1.208	1.535
Casearia commersoniana	-0.642	-1.278	-0.014	0.598	0.222	0.967	-0.376	-0.838	0.153	1.338	1.123	1.547	-1.393	-2.053	-0.895	0.389	-0.029	0.751	-0.303	-0.829	0.203	1.117	0.818	1.445
Casearia guianensis	-0.917	-1.534	-0.204	0.647	0.26	1.004	-0.275	-0.815	0.242	1.291	1.082	1.542	-1.229	-1.813	-0.602	0.415	0.011	0.836	-0.074	-0.587	0.422	1.171	0.888	1.468
Casearia sylvestris	-0.616	-0.88	-0.353	0.499	0.263	0.735	-0.004	-0.276	0.263	1.293	1.172	1.424	-0.923	-1.191	-0.674	0.606	0.383	0.868	-0.119	-0.415	0.169	1.165	1.028	1.312
Cassipourea elliptica	-0.178	-0.316	-0.036	0.372	0.251	0.512	0.431	0.3	0.602	1.25	1.187	1.313	-0.489	-0.587	-0.367	0.163	0.057	0.28	0.555	0.413	0.703	1.08	1.026	1.133
Cavanillesia platanifolia	-0.187	-1.083	0.621	0.68	0.343	1.031	0.017	-0.412	0.447	1.485	1.293	1.726	0.21	-0.566	0.946	0.668	0.336	1.002	-0.043	-0.368	0.331	1.045	0.755	1.351
Cecropia insignis	0.819	0.454	1.16	0.67	0.429	0.935	-0.55	-0.78	-0.288	1.285	1.169	1.403	0.456	0.028	0.864	0.935	0.68	1.262	-0.783	-1.073	-0.503	1.163	1.04	1.28
Cecropia obtusifolia	0.614	-0.069	1.315	0.666	0.343	1.024	-0.546	-1.038	-0.076	1.215	0.994	1.43	0.652	-0.055	1.245	0.526	0.146	0.877	-0.433	-0.898	0.023	1.448	1.159	1.796
Cedrela odorata	0.048	-0.983	1.059	0.862	0.476	1.278	-0.19	-0.764	0.412	1.294	1.082	1.557	-0.838	-1.677	-0.082	0.739	0.352	1.158	-0.011	-0.554	0.488	1.167	0.833	1.514
Ceiba pentandra	-0.338	-0.996	0.272	0.691	0.37	0.96	-0.137	-0.463	0.151	1.444	1.239	1.653	-0.025	-0.715	0.634	0.679	0.329	1.074	-0.111	-0.458	0.268	1.486	1.215	1.82
Celtis schippii	-0.497	-0.752	-0.21	0.482	0.237	0.757	-0.414	-0.718	-0.102	1.227	1.106	1.361	-0.493	-0.735	-0.247	0.409	0.167	0.686	-0.14	-0.492	0.18	1.174	1.046	1.322
Cespedesia spathulata	-0.511	-1.486	0.477	0.832	0.396	1.224	-0.202	-0.756	0.458	1.29	1.085	1.526	-0.501	-1.484	0.506	0.778	0.374	1.27	-0.079	-0.6	0.505	1.146	0.81	1.506
Cestrum megalophyllum	-1.132	-1.627	-0.573	0.322	0.008	0.616	-0.114	-0.575	0.287	1.357	1.195	1.538	-0.642	-1.138	-0.136	0.443	0.089	0.813	0.167	-0.263	0.704	1.207	0.98	1.464
Chamguava schippii	-0.362	-0.729	-0.042	0.221	0.006	0.438	0.302	0.028	0.554	1.252	1.149	1.362	-1.063	-1.367	-0.755	0.219	0	0.437	0.058	-0.226	0.351	1.171	1.077	1.284
Chimarrhis parviflora	-0.259	-1.157	0.573	0.741	0.367	1.123	-0.308	-0.931	0.225	1.278	1.051	1.51	-0.169	-1.035	0.616	0.577	0.111	1.001	-0.186	-0.764	0.396	1.222	0.875	1.567
Chrysochlamys eclipes	-1.391	-1.624	-1.129	0.439	0.216	0.646	-0.259	-0.527	0.028	1.16	1.064	1.268	-1.255	-1.482	-1.034	0.059	-0.14	0.282	0.147	-0.15	0.462	0.996	0.89	1.095
Chrysophyllum argenteum	-0.656	-0.85	-0.424	0.446	0.249	0.658	0.015	-0.201	0.24	1.409	1.316	1.505	-0.908	-1.074	-0.75	0.302	0.154	0.458	0.122	-0.06	0.328	1.171	1.097	1.246
Chrysophyllum cainito	-0.313	-0.717	0.008	0.61	0.317	0.872	0.586	0.289	0.884	1.221	1.074	1.415	-0.85	-1.189	-0.496	0.323	0.015	0.607	0.538	0.19	0.874	1.201	1.048	1.399
Cinnamomum triplinerve	-0.003	-0.404	0.446	0.572	0.271	0.879	0.057	-0.298	0.378	1.28	1.115	1.454	-0.237	-0.687	0.227	0.422	0.064	0.755	0.246	-0.115	0.653	1.322	1.084	1.555
Coccoloba coronata	-1.304	-1.672	-0.916	0.395	0.141	0.649	-0.025	-0.394	0.296	1.279	1.13	1.439	-1.246	-1.537	-0.944	0.335	0.064	0.595	0.273	-0.091	0.589	0.984	0.844	1.133
Coccoloba manzinellensis	-1.481	-1.758	-1.139	0.552	0.354	0.77	-0.312	-0.573	-0.004	1.195	1.092	1.299	-1.713	-1.963	-1.454	0.277	0.074	0.501	-0.464	-0.749	-0.155	0.978	0.88	1.083
Cojoba rufescens	-0.117	-1.099	0.921	0.81	0.412	1.198	-0.259	-0.872	0.312	1.277	1.054	1.524	-0.372	-1.304	0.668	0.755	0.276	1.188	-0.113	-0.773	0.474	1.146	0.815	1.557
Colubrina glandulosa	-0.24	-1.196	0.741	0.811	0.388	1.196	-0.254	-0.834	0.251	1.289	1.059	1.553	-	-	-	-	-	-	-	-	-	-	-	-
Conostegia cinnamomea	-0.936	-1.51	-0.342	0.486	0.203	0.853	0.001	-0.442	0.432	1.244	1.097	1.425	-1.092	-1.78	-0.474	0.303	-0.054	0.63	-0.058	-0.536	0.405	1.007	0.807	1.218
Cordia alliodora	0.079	-0.312	0.431	0.631	0.354	0.909	-0.077	-0.364	0.222	1.353	1.204	1.525	-0.299	-0.718	0.163	0.728	0.436	1.077	-0.169	-0.483	0.155	1.428	1.258	1.634
Cordia bicolor	-0.52	-0.734	-0.315	0.861	0.654	1.069	-0.396	-0.612	-0.21	1.423	1.34	1.506	-0.771	-0.954	-0.623	1.039	0.869	1.204	-0.633	-0.805	-0.464	1.428	1.36	1.516
Cordia lasiocalyx	-0.613	-0.717	-0.516	0.341	0.227	0.461	-0.413	-0.538	-0.286	1.311	1.257	1.368	-0.974	-1.077	-0.877	0.344	0.234	0.466	-0.522	-0.662	-0.384	1.239	1.184	1.291
Coussarea curvigemmia	-0.445	-0.571	-0.318	0.284	0.177	0.409	-0.052	-0.203	0.073	1.213	1.169	1.262	-0.847	-0.938	-0.751	0.202	0.11	0.287	0.014	-0.12	0.124	1.098	1.054	1.139
Coutarea hexandra	-0.228	-1.191	0.733	0.733	0.391	1.152	-0.295	-0.861	0.272	1.314	1.075	1.528	-0.087	-1.053	0.802	0.723	0.251	1.126	-0.045	-0.599	0.639	1.14	0.767	1.462
Croton billbergianus	0.416	0.188	0.666	0.66	0.463	0.85	-0.318	-0.54	-0.071	1.201	1.1	1.315	0.127	-0.103	0.36	0.819	0.642	1.042	-0.193	-0.416	0.049	1.238	1.139	1.325
Cupania cinerea	-1.015	-1.861	-0.24	0.696	0.298	1.024	-0.147	-0.723	0.413	1.313	1.079	1.543	-0.991	-1.61	-0.23	0.547	0.134	0.967	-0.072	-0.557	0.42	1.213	0.936	1.554
Cupania latifolia	-0.242	-0.719	0.22	0.664	0.342	0.993	-0.088	-0.474	0.325	1.313	1.153	1.531	-0.578	-1.012	-0.065	0.598	0.279	0.937	0.129	-0.326	0.559	1.332	1.065	1.582
Cupania rufescens	-0.085	-0.532	0.37	0.456	0.179	0.794	-0.329	-0.716	0.001	1.231	1.05	1.411	-0.469	-0.841	-0.144	0.621	0.317	0.917	0.165	-0.164	0.519	1.066	0.895	1.234
Cupania seemannii	-0.435	-0.668	-0.195	0.335	0.154	0.489	0.341	0.113	0.586	1.27	1.196	1.347	-0.797	-0.98	-0.624	0.267	0.128	0.409	0.263	0.078	0.474	1.022	0.957	1.083
Dendropanax arboreus	-0.609	-1.005	-0.225	0.427	0.117	0.737	-0.02	-0.383	0.288	1.38	1.221	1.515	-0.654	-1.124	-0.185	0.307	0.029	0.621	0.011	-0.384	0.366	1.412	1.24	1.583
Desmopsis panamensis	-1.001	-1.061	-0.941	0.152	0.106	0.195	-0.035	-0.095	0.034	1.223	1.203	1.24	-1.182	-1.22	-1.137	0.128	0.093	0.157	-0.031	-0.075	0.019	0.959	0.944	0.974
Diospyros artanthifolia	-0.224	-0.642	0.227	0.603	0.285	0.9	-0.142	-0.523	0.25	1.257	1.078	1.445	-0.417	-0.773	-0.063	0.562	0.234	0.894	-0.118	-0.516	0.285	1.171	0.986	1.385
Dipteryx oleifera	-0.574	-1.185	-0.066	0.616	0.293	0.896	0.254	-0.019	0.535	1.425	1.24	1.607	-0.761	-1.277	-0.288	0.629	0.274	0.998	0.405	0.084	0.76	1.116	0.89	1.365
Drypetes standleyi	-0.511	-0.582	-0.438	0.257	0.166	0.355	0.393	0.291	0.51	1.241	1.204	1.28	-0.738	-0.798	-0.681	0.239	0.146	0.321	0.456	0.34	0.55	1.077	1.042	1.107
Elaeis oleifera	0.158	-0.71	0.983	0.691	0.315	1.026	-0.116	-0.588	0.349	1.402	1.18	1.611	-0.968	-1.828	-0.002	0.608	0.191	1.006	-0.238	-0.708	0.281	1.228	0.922	1.555
Enterolobium schomburgkii	-0.201	-0.836	0.425	0.754	0.378	1.086	0	-0.459	0.481	1.229	1.018	1.436	-0.335	-0.958	0.276	0.64	0.231	1.02	-0.103	-0.611	0.36	1.172	0.895	1.488
Erythrina costaricensis	-1.164	-1.468	-0.909	0.27	0.024	0.531	-0.304	-0.673	0.029	1.298	1.154	1.435	-1.533	-1.784	-1.283	0.418	0.136	0.683	-0.29	-0.63	0.092	1.078	0.956	1.224
Erythroxylum macrophyllum	-0.74	-0.997	-0.464	0.516	0.282	0.722	-0.009	-0.274	0.319	1.272	1.173	1.385	-0.956	-1.2	-0.76	0.522	0.343	0.732	0.029	-0.236	0.295	1.115	1.018	1.22
Erythroxylum panamense	-1.349	-1.815	-0.904	0.536	0.303	0.798	-0.285	-0.682	0.076	1.237	1.079	1.398	-1.517	-1.837	-1.154	0.324	0.079	0.584	-0.069	-0.408	0.291	0.965	0.836	1.118
Eugenia coloradoensis	-0.618	-0.775	-0.463	0.311	0.156	0.482	0.359	0.186	0.553	1.284	1.214	1.351	-0.802	-0.917	-0.671	0.273	0.149	0.41	0.547	0.373	0.709	1.129	1.065	1.202
Eugenia galalonensis	-0.737	-0.902	-0.522	0.345	0.201	0.464	0.057	-0.124	0.246	1.249	1.189	1.307	-1.123	-1.268	-0.999	0.251	0.15	0.34	0.078	-0.056	0.22	0.997	0.955	1.044
Eugenia nesiotica	-0.839	-1.062	-0.662	0.277	0.102	0.441	0.374	0.174	0.599	1.245	1.171	1.332	-1.036	-1.178	-0.887	0.284	0.134	0.438	0.425	0.225	0.613	1.016	0.951	1.09
Eugenia oerstediana	-0.206	-0.303	-0.105	0.475	0.367	0.568	0.298	0.189	0.417	1.295	1.255	1.34	-0.705	-0.786	-0.63	0.458	0.38	0.564	0.328	0.224	0.453	1.183	1.144	1.224
Faramea occidentalis	-0.294	-0.32	-0.268	0.177	0.151	0.205	0.068	0.038	0.1	1.199	1.187	1.212	-0.682	-0.706	-0.661	0.079	0.052	0.103	0.099	0.064	0.131	1.094	1.083	1.104
Ficus bullenei	-0.245	-1.216	0.827	0.808	0.45	1.203	-0.227	-0.789	0.345	1.282	1.054	1.532	-	-	-	-	-	-	-	-	-	-	-	-
Ficus citrifolia	-	-	-	-	-	-	-	-	-	-	-	-	-0.701	-1.697	0.295	0.779	0.335	1.267	0.002	-0.535	0.586	1.178	0.813	1.516
Ficus colubrinae	-0.739	-1.694	0.36	0.7	0.335	1.097	-0.377	-0.995	0.22	1.328	1.115	1.576	-0.774	-1.853	0.155	0.661	0.23	1.083	-0.191	-0.774	0.402	1.193	0.817	1.555
Ficus insipida	-0.363	-1.347	0.581	0.853	0.483	1.218	0.051	-0.507	0.574	1.309	1.073	1.546	-0.191	-1.002	0.68	0.676	0.24	1.067	-0.202	-0.692	0.257	1.147	0.79	1.498
Ficus maxima	0.042	-0.778	0.852	0.747	0.373	1.096	-0.153	-0.655	0.379	1.252	1.035	1.494	0.306	-0.398	1.216	0.718	0.316	1.219	-0.211	-0.697	0.335	1.199	0.886	1.578
Ficus obtusifolia	-0.139	-1.091	0.951	0.84	0.458	1.195	-0.194	-0.752	0.391	1.284	1.054	1.515	-0.531	-1.416	0.537	0.739	0.318	1.151	-0.132	-0.625	0.364	1.145	0.821	1.539
Ficus popenoei	-0.62	-1.574	0.288	0.663	0.296	1.051	-0.24	-0.842	0.316	1.401	1.194	1.627	-0.714	-1.676	0.187	0.691	0.303	1.105	0.046	-0.457	0.549	1.288	0.904	1.64
Ficus tonduzii	-1.119	-1.66	-0.47	0.494	0.163	0.79	-0.266	-0.714	0.145	1.395	1.206	1.606	-1.235	-1.827	-0.601	0.365	0.012	0.722	-0.228	-0.722	0.234	1.325	1.04	1.639
Ficus trigonata	-0.072	-0.978	0.938	0.833	0.496	1.23	-0.077	-0.529	0.492	1.282	1.059	1.54	-0.343	-1.364	0.523	0.726	0.33	1.112	0.067	-0.388	0.627	1.281	0.96	1.671
Ficus yoponensis	-0.442	-1.6	0.506	0.723	0.327	1.098	-0.36	-0.869	0.156	1.354	1.129	1.574	-0.399	-1.335	0.744	0.784	0.368	1.233	-0.084	-0.609	0.446	1.142	0.817	1.546
Garcinia intermedia	-0.359	-0.441	-0.269	0.053	-0.008	0.118	0.538	0.465	0.642	1.198	1.171	1.228	-0.644	-0.703	-0.592	0.046	-0.003	0.089	0.544	0.48	0.612	0.918	0.897	0.938
Garcinia madruno	-0.401	-0.595	-0.202	0.118	-0.063	0.301	0.274	0.053	0.491	1.242	1.159	1.331	-0.863	-1.045	-0.684	0.208	0.056	0.38	0.119	-0.088	0.332	1.003	0.93	1.087
Genipa americana	-0.763	-1.086	-0.45	0.487	0.232	0.791	0.166	-0.186	0.512	1.316	1.156	1.486	-0.929	-1.241	-0.596	0.504	0.193	0.801	0.358	-0.007	0.715	1.21	1.021	1.389
Guapira standleyana	-0.387	-0.703	-0.052	0.511	0.259	0.821	-0.076	-0.401	0.207	1.511	1.373	1.664	-1.018	-1.292	-0.736	0.511	0.241	0.806	0.162	-0.156	0.517	1.421	1.262	1.592
Guarea fuzzy	-1.166	-1.297	-1.056	0.363	0.251	0.477	-0.059	-0.182	0.085	1.215	1.162	1.259	-1.321	-1.418	-1.23	0.306	0.197	0.387	0.06	-0.047	0.197	0.929	0.884	0.971
Guarea grandifolia	-0.128	-0.523	0.251	0.666	0.307	0.956	0.19	-0.14	0.534	1.208	1.042	1.388	-0.566	-0.886	-0.252	0.599	0.228	0.893	0.418	0.074	0.787	1.083	0.89	1.281
Guarea guidonia	-0.8	-0.908	-0.699	0.459	0.356	0.587	-0.076	-0.199	0.044	1.334	1.286	1.39	-1.046	-1.131	-0.955	0.41	0.29	0.524	-0.049	-0.175	0.081	1.188	1.146	1.237
Guatteria dumetorum	-0.473	-0.601	-0.345	0.545	0.421	0.71	0.098	-0.062	0.24	1.407	1.348	1.472	-0.823	-0.949	-0.709	0.411	0.27	0.565	0.095	-0.074	0.279	1.336	1.272	1.407
Guazuma ulmifolia	0.028	-0.615	0.602	0.748	0.431	1.048	0.175	-0.213	0.548	1.241	1.029	1.428	0.142	-0.507	0.741	0.737	0.391	1.074	-0.063	-0.449	0.347	1.216	0.944	1.523
Guettarda foliacea	-0.704	-0.976	-0.459	0.454	0.234	0.683	-0.157	-0.411	0.124	1.337	1.209	1.462	-1.29	-1.503	-1.087	0.309	0.112	0.526	-0.232	-0.506	0.031	1.078	0.959	1.209
Gustavia superba	-0.786	-1.004	-0.52	0.397	0.254	0.543	-0.348	-0.523	-0.142	1.21	1.136	1.273	-1.123	-1.411	-0.836	0.406	0.226	0.558	-0.374	-0.588	-0.158	1.208	1.144	1.284
Hamelia axillaris	-1.029	-1.747	-0.331	0.52	0.211	0.864	-0.151	-0.592	0.359	1.312	1.115	1.512	-1.237	-1.859	-0.621	0.415	0.082	0.805	-0.069	-0.565	0.426	1.127	0.936	1.347
Hamelia patens	-0.179	-1.152	0.856	0.781	0.363	1.196	-0.289	-0.848	0.263	1.262	1.029	1.482	-0.491	-1.566	0.604	0.752	0.301	1.189	-0.075	-0.682	0.498	1.152	0.784	1.491
Hampea appendiculata	0.294	-0.361	0.976	0.745	0.419	1.079	-0.091	-0.496	0.288	1.199	1.021	1.397	0.089	-0.53	0.706	0.834	0.457	1.194	-0.123	-0.513	0.254	1.189	0.918	1.517
Hasseltia floribunda	-0.485	-0.629	-0.329	0.287	0.134	0.45	0.242	0.033	0.403	1.278	1.198	1.345	-0.97	-1.131	-0.809	0.344	0.173	0.555	0.212	-0.017	0.45	1.232	1.149	1.317
Heisteria acuminata	-0.778	-1.104	-0.489	0.363	0.111	0.637	-0.29	-0.6	0.082	1.278	1.128	1.417	-0.805	-1.045	-0.544	0.348	0.101	0.626	-0.114	-0.438	0.191	0.975	0.822	1.113
Heisteria concinna	-0.027	-0.122	0.073	0.108	-0.021	0.222	0.086	-0.03	0.233	1.175	1.117	1.229	-0.332	-0.424	-0.243	0.053	-0.075	0.175	0.028	-0.098	0.174	1.083	1.032	1.132
Herrania purpurea	-1.234	-1.48	-0.987	0.589	0.411	0.771	-0.545	-0.808	-0.294	1.219	1.127	1.303	-1.48	-1.658	-1.299	0.334	0.18	0.491	-0.39	-0.627	-0.17	0.957	0.891	1.032
Hieronyma alchorneoides	-0.692	-1.093	-0.299	0.538	0.217	0.808	0.335	0.042	0.632	1.346	1.166	1.494	-1.039	-1.476	-0.582	0.508	0.236	0.86	0.306	-0.021	0.626	1.282	1.071	1.494
Hirtella americana	-0.678	-1.12	-0.17	0.509	0.232	0.842	-0.218	-0.644	0.175	1.288	1.109	1.502	-1.025	-1.531	-0.549	0.507	0.184	0.844	-0.208	-0.598	0.243	1.285	1.041	1.534
Hirtella triandra	-0.388	-0.458	-0.329	0.324	0.247	0.393	0.185	0.106	0.262	1.291	1.259	1.321	-0.658	-0.703	-0.612	0.203	0.143	0.255	0.344	0.275	0.409	1.143	1.117	1.173
Hura crepitans	-0.565	-1.113	-0.148	0.74	0.48	1.086	0.021	-0.264	0.326	1.357	1.22	1.51	-0.807	-1.47	-0.214	0.686	0.331	0.997	-0.091	-0.455	0.303	1.622	1.413	1.83
Hybanthus prunifolius	-1.462	-1.499	-1.42	0.191	0.164	0.218	-0.248	-0.285	-0.204	1.178	1.166	1.189	-1.681	-1.709	-1.65	0.183	0.163	0.203	-0.198	-0.235	-0.166	0.847	0.838	0.856
Inga acuminata	0.237	-0.051	0.5	0.496	0.267	0.728	-0.094	-0.377	0.168	1.211	1.111	1.338	0.174	-0.042	0.362	0.462	0.263	0.675	0.364	0.08	0.617	1.09	0.985	1.203
Inga cocleensis	-0.238	-0.678	0.198	0.646	0.357	0.949	-0.26	-0.622	0.118	1.419	1.254	1.612	-0.668	-1.106	-0.171	0.43	0.107	0.754	0.085	-0.349	0.488	1.33	1.1	1.589
Inga goldmanii	-0.43	-0.629	-0.237	0.454	0.266	0.654	0.055	-0.188	0.294	1.386	1.281	1.483	-0.708	-0.884	-0.549	0.487	0.272	0.665	0.171	-0.069	0.422	1.242	1.141	1.333
Inga laurina	-0.659	-1.05	-0.243	0.592	0.275	0.861	-0.114	-0.475	0.244	1.273	1.105	1.457	-0.486	-0.898	-0.099	0.435	0.128	0.786	0.028	-0.439	0.412	1.334	1.128	1.528
Inga marginata	0.219	0.012	0.428	0.651	0.457	0.862	0.204	-0.082	0.406	1.457	1.353	1.556	0.235	0.034	0.394	0.834	0.666	1.027	0.268	0.042	0.464	1.225	1.139	1.316
Inga mucuna	-0.666	-1.699	0.457	0.776	0.333	1.174	-0.304	-0.857	0.317	1.312	1.091	1.561	-0.533	-1.571	0.465	0.74	0.263	1.145	-0.098	-0.736	0.453	1.153	0.808	1.537
Inga nobilis	-0.553	-0.702	-0.408	0.53	0.352	0.666	-0.089	-0.27	0.105	1.328	1.25	1.4	-0.749	-0.886	-0.613	0.512	0.374	0.66	0.132	-0.065	0.332	1.21	1.143	1.284
Inga oerstediana	-0.14	-1.003	0.694	0.774	0.392	1.102	-0.131	-0.664	0.358	1.27	1.036	1.505	-0.186	-1.003	0.698	0.731	0.31	1.093	-0.001	-0.498	0.516	1.291	0.962	1.653
Inga pezizifera	-0.204	-0.552	0.163	0.626	0.387	0.902	-0.102	-0.436	0.264	1.4	1.258	1.551	-0.089	-0.393	0.203	0.738	0.465	1.047	0.229	-0.182	0.564	1.33	1.161	1.482
Inga punctata	0.029	-0.704	0.689	0.724	0.381	1.091	-0.058	-0.581	0.444	1.336	1.141	1.584	0.094	-0.543	0.757	0.866	0.475	1.245	0.125	-0.364	0.542	1.275	0.955	1.597
Inga ruiziana	-0.715	-1.387	-0.007	0.705	0.373	1.04	-0.018	-0.547	0.486	1.266	1.046	1.49	-0.632	-1.223	0.024	0.658	0.312	1.037	0.051	-0.499	0.553	1.101	0.821	1.439
Inga sapindoides	-0.478	-0.708	-0.22	0.666	0.453	0.924	0.018	-0.242	0.319	1.331	1.226	1.44	-0.707	-0.938	-0.486	0.593	0.355	0.847	0.087	-0.213	0.382	1.289	1.18	1.409
Inga spectabilis	0.002	-0.708	0.657	0.666	0.317	1.003	-0.219	-0.603	0.271	1.335	1.142	1.539	-0.337	-0.992	0.308	0.716	0.328	1.091	0.081	-0.401	0.511	1.256	0.968	1.557
Inga thibaudiana	0.114	-0.342	0.564	0.738	0.428	1.066	-0.188	-0.572	0.207	1.331	1.159	1.508	-0.119	-0.572	0.273	0.868	0.522	1.199	-0.23	-0.642	0.157	1.361	1.165	1.594
Inga umbellifera	-1.105	-1.266	-0.956	0.432	0.294	0.576	-0.511	-0.681	-0.329	1.292	1.213	1.359	-0.978	-1.12	-0.838	0.487	0.355	0.614	-0.159	-0.338	0.046	1.129	1.062	1.183
Jacaranda copaia	0.451	0.112	0.809	0.799	0.574	1.037	-0.387	-0.618	-0.135	1.366	1.264	1.483	0.205	-0.173	0.587	0.897	0.628	1.154	-0.354	-0.618	-0.106	1.117	1.014	1.216
Koanophyllon wetmorei	-0.483	-1.281	0.334	0.665	0.311	1.059	-0.182	-0.74	0.46	1.31	1.084	1.516	-1.43	-2.212	-0.666	0.507	0.125	0.914	0.042	-0.504	0.547	1.116	0.789	1.439
Lacistema aggregatum	-1.067	-1.206	-0.908	0.289	0.172	0.404	-0.069	-0.194	0.1	1.256	1.208	1.304	-1.118	-1.238	-1.006	0.207	0.117	0.3	0.137	-0.025	0.257	1.002	0.961	1.045
Lacmellea panamensis	-0.055	-0.373	0.312	0.563	0.302	0.823	-0.343	-0.696	-0.009	1.37	1.225	1.531	-0.337	-0.687	0.055	0.651	0.366	0.962	-0.101	-0.462	0.274	1.423	1.219	1.617
Laetia procera	-0.016	-0.645	0.604	0.679	0.336	1	-0.2	-0.644	0.229	1.262	1.049	1.459	0.013	-0.649	0.626	0.729	0.296	1.09	-0.188	-0.645	0.273	1.137	0.875	1.402
Laetia thamnia	-0.403	-0.603	-0.19	0.493	0.307	0.673	-0.024	-0.217	0.196	1.222	1.132	1.311	-0.625	-0.796	-0.446	0.226	0.031	0.395	0.141	-0.094	0.346	1.092	1.022	1.178
Lafoensia punicifolia	0.121	-0.6	0.909	0.684	0.332	1.015	-0.487	-0.949	0.016	1.33	1.12	1.581	-0.253	-1.109	0.492	0.794	0.386	1.2	0.036	-0.486	0.56	1.065	0.758	1.412
Licania hypoleuca	-0.994	-1.324	-0.66	0.43	0.161	0.693	-0.043	-0.342	0.278	1.264	1.127	1.411	-1.18	-1.478	-0.935	0.257	0.007	0.512	-0.119	-0.439	0.173	1.126	0.995	1.282
Licania platypus	-0.868	-1.147	-0.573	0.376	0.172	0.608	-0.053	-0.33	0.268	1.3	1.186	1.421	-1.002	-1.232	-0.773	0.199	-0.028	0.4	0.173	-0.105	0.488	1.081	0.987	1.183
Lindackeria laurina	-1.068	-1.708	-0.443	0.617	0.315	0.936	-0.085	-0.551	0.401	1.295	1.092	1.504	-1.238	-1.956	-0.635	0.443	0.076	0.803	-0.294	-0.783	0.143	1.259	0.988	1.521
Lonchocarpus heptaphyllus	-0.67	-0.842	-0.48	0.342	0.158	0.509	0.036	-0.138	0.233	1.326	1.249	1.399	-0.916	-1.07	-0.795	0.454	0.304	0.597	-0.018	-0.163	0.151	1.179	1.114	1.25
Lozania pittieri	-0.527	-1.492	0.369	0.741	0.308	1.114	-0.219	-0.832	0.414	1.304	1.062	1.551	-0.709	-1.821	0.261	0.796	0.26	1.241	-0.086	-0.673	0.462	1.163	0.821	1.54
Luehea seemannii	-0.288	-0.694	0.154	0.679	0.42	0.939	0.197	-0.033	0.455	1.372	1.233	1.526	-0.538	-0.882	-0.106	0.756	0.502	1.017	-0.233	-0.48	0.017	1.29	1.125	1.457
Maclura tinctoria	-0.178	-1.19	0.909	0.85	0.424	1.239	-0.231	-0.806	0.382	1.274	1.063	1.514	-0.174	-1.191	0.88	0.813	0.388	1.269	-0.043	-0.66	0.541	1.165	0.831	1.539
Macrocnemum roseum	-0.491	-0.876	-0.15	0.478	0.199	0.753	0.227	-0.098	0.564	1.274	1.125	1.458	-0.872	-1.224	-0.529	0.368	0.08	0.602	0.13	-0.224	0.467	1.245	1.062	1.462
Malpighia romeroana	-0.854	-1.563	-0.116	0.384	0.058	0.715	0.133	-0.345	0.56	1.255	1.071	1.441	-1.418	-1.961	-0.793	0.343	0.037	0.628	0.059	-0.425	0.483	0.841	0.676	1.027
Maquira guianensis	-0.854	-0.96	-0.752	0.455	0.35	0.578	-0.505	-0.633	-0.363	1.275	1.221	1.327	-1.138	-1.228	-1.053	0.5	0.41	0.597	-0.484	-0.604	-0.359	1.162	1.119	1.213
Margaritaria nobilis	-0.112	-1.002	0.705	0.726	0.362	1.111	-0.301	-0.846	0.228	1.327	1.107	1.564	-0.088	-0.982	0.781	0.682	0.31	1.148	-0.133	-0.727	0.452	1.164	0.813	1.558
Marila laxiflora	-0.395	-1.454	0.728	0.795	0.393	1.18	-0.311	-0.859	0.297	1.283	1.064	1.52	-0.893	-1.909	0.224	0.615	0.092	1.016	-0.308	-0.893	0.304	1.232	0.868	1.624
Maytenus schippii	-0.511	-0.897	-0.172	0.554	0.306	0.847	0.095	-0.226	0.428	1.289	1.132	1.458	-0.686	-1.021	-0.395	0.47	0.178	0.79	0.256	-0.058	0.601	1.167	0.997	1.381
Miconia affinis	-0.273	-0.592	0.068	0.624	0.401	0.867	-0.119	-0.411	0.232	1.353	1.237	1.476	-0.793	-1.093	-0.49	0.578	0.316	0.82	-0.357	-0.658	0.006	1.341	1.225	1.47
Miconia argentea	0.136	-0.102	0.376	0.633	0.452	0.814	-0.184	-0.384	0.007	1.27	1.174	1.362	0.105	-0.118	0.315	0.558	0.382	0.736	-0.026	-0.233	0.195	1.228	1.144	1.313
Miconia elata	-0.494	-1.067	0.11	0.572	0.242	0.942	-0.356	-0.806	0.11	1.28	1.091	1.511	-1.476	-2.021	-0.998	0.526	0.195	0.898	0.028	-0.444	0.422	0.965	0.686	1.215
Miconia hondurensis	-0.119	-0.754	0.446	0.602	0.293	0.954	-0.252	-0.696	0.177	1.271	1.071	1.48	-0.47	-1.009	0.059	0.401	0.022	0.773	-0.244	-0.702	0.278	1.283	1.006	1.553
Miconia impetiolaris	-0.414	-1.206	0.47	0.693	0.312	1.091	-0.258	-0.815	0.301	1.297	1.085	1.523	-0.792	-1.512	-0.096	0.655	0.224	1.098	-0.061	-0.656	0.394	1.105	0.781	1.467
Miconia nervosa	-0.798	-1.567	-0.163	0.507	0.234	0.849	-0.082	-0.532	0.401	1.256	1.093	1.443	-0.818	-1.389	-0.217	0.427	0.134	0.73	0.058	-0.406	0.485	0.976	0.832	1.128
Miconia prasina	-	-	-	-	-	-	-	-	-	-	-	-	0.023	-0.931	0.944	0.743	0.294	1.178	-0.204	-0.829	0.358	1.172	0.812	1.536
Mosannona garwoodii	-0.684	-0.917	-0.466	0.381	0.155	0.566	-0.194	-0.419	0.031	1.237	1.15	1.343	-0.978	-1.176	-0.815	0.052	-0.121	0.257	0.102	-0.126	0.355	1.085	0.997	1.171
Mouriri myrtilloides	-1.136	-1.275	-1.03	0.176	0.124	0.227	0.12	0.001	0.212	1.152	1.13	1.173	-1.326	-1.389	-1.265	0.13	0.095	0.17	0.112	0.047	0.171	0.861	0.844	0.877
Myrcia gatunensis	-0.298	-0.768	0.159	0.648	0.332	0.948	-0.051	-0.47	0.285	1.254	1.078	1.433	-0.954	-1.312	-0.585	0.542	0.233	0.841	0.077	-0.313	0.392	0.99	0.776	1.197
Myrospermum frutescens	-1.566	-2.238	-0.875	0.537	0.192	0.887	-0.217	-0.66	0.304	1.274	1.077	1.481	-1.107	-1.798	-0.482	0.543	0.095	0.94	-0.204	-0.702	0.28	1.181	0.87	1.519
Nectandra cissiflora	0.253	-0.084	0.542	0.543	0.298	0.785	0.267	-0.012	0.577	1.282	1.17	1.409	0.027	-0.272	0.328	0.492	0.184	0.756	0.254	-0.058	0.553	1.164	1.04	1.327
Nectandra fuzzy	0.112	-0.836	0.955	0.745	0.365	1.161	-0.286	-0.838	0.267	1.277	1.054	1.513	-0.111	-1.229	0.931	0.788	0.308	1.273	-0.086	-0.729	0.504	1.177	0.852	1.531
Nectandra lineata	-0.318	-0.808	0.136	0.596	0.311	0.911	0.086	-0.343	0.47	1.35	1.177	1.561	-0.281	-0.712	0.174	0.637	0.33	0.97	-0.043	-0.473	0.33	1.302	1.098	1.522
Nectandra purpurea	-0.052	-0.666	0.558	0.743	0.4	1.048	-0.047	-0.521	0.444	1.257	1.051	1.48	0.001	-0.425	0.501	0.611	0.246	0.929	0.087	-0.386	0.488	1.035	0.809	1.269
Neea amplifolia	-1.302	-2.011	-0.602	0.511	0.199	0.784	0.18	-0.289	0.604	1.132	0.954	1.318	-1.427	-2.103	-0.894	0.37	0.01	0.744	0.126	-0.337	0.555	0.849	0.663	1.043
Ochroma pyramidale	0.328	-0.537	1.24	0.856	0.517	1.165	-0.022	-0.544	0.478	1.267	1.014	1.483	-0.117	-1.077	0.746	0.819	0.404	1.181	0.157	-0.316	0.659	1.076	0.722	1.417
Ocotea cernua	-0.28	-0.548	0.014	0.642	0.422	0.864	0.051	-0.234	0.335	1.324	1.207	1.437	-0.531	-0.796	-0.237	0.578	0.332	0.841	0.219	-0.12	0.526	1.192	1.068	1.328
Ocotea oblonga	0.365	0.054	0.718	0.573	0.31	0.864	-0.078	-0.372	0.219	1.287	1.136	1.436	0.34	0.006	0.661	0.699	0.399	1.01	-0.057	-0.353	0.332	1.404	1.239	1.594
Ocotea puberula	-0.335	-0.648	-0.014	0.72	0.46	0.955	-0.018	-0.323	0.293	1.364	1.23	1.483	-0.328	-0.652	-0.034	0.568	0.309	0.839	0.065	-0.309	0.374	1.288	1.124	1.453
Ocotea whitei	0.058	-0.063	0.189	0.448	0.244	0.656	0.343	0.13	0.579	1.328	1.247	1.408	-0.097	-0.222	0.033	0.624	0.434	0.841	0.086	-0.148	0.308	1.261	1.169	1.351
Ormosia amazonica	-0.199	-1.124	0.744	0.754	0.369	1.09	-0.247	-0.794	0.269	1.275	1.062	1.494	-0.708	-1.702	0.212	0.803	0.335	1.251	-0.016	-0.511	0.626	1.173	0.784	1.584
Ormosia coccinea	-0.705	-1.154	-0.29	0.486	0.175	0.736	-0.404	-0.803	-0.003	1.291	1.131	1.488	-0.946	-1.281	-0.595	0.355	0.059	0.65	-0.219	-0.621	0.19	1.145	0.95	1.318
Ormosia macrocalyx	-0.485	-0.91	-0.019	0.516	0.286	0.778	0.069	-0.262	0.417	1.245	1.078	1.415	-1.23	-1.609	-0.858	0.325	0.063	0.607	-0.113	-0.507	0.253	1.021	0.882	1.191
Ouratea lucens	-1.589	-1.806	-1.393	0.188	0.06	0.303	-0.085	-0.289	0.088	1.104	1.051	1.158	-1.629	-1.747	-1.52	0.073	-0.013	0.146	0.096	-0.028	0.216	0.736	0.701	0.768
Pachira quinata	-	-	-	-	-	-	-	-	-	-	-	-	-0.21	-1.306	0.803	0.843	0.46	1.31	0.019	-0.56	0.553	1.166	0.833	1.54
Pachira sessilis	-1.013	-1.625	-0.371	0.641	0.331	0.999	0.027	-0.43	0.39	1.35	1.145	1.563	-1.227	-1.856	-0.697	0.458	0.063	0.826	-0.128	-0.577	0.358	1.266	1.024	1.559
Palicourea guianensis	-0.444	-0.824	-0.09	0.535	0.318	0.786	-0.838	-1.134	-0.563	1.144	1.052	1.255	-0.493	-0.765	-0.14	0.646	0.415	0.86	-0.841	-1.145	-0.547	1.136	1.046	1.235
Pentagonia macrophylla	-1.536	-1.797	-1.263	0.295	0.082	0.486	-0.252	-0.549	0.03	1.198	1.088	1.295	-1.767	-1.965	-1.555	0.244	0.054	0.393	-0.146	-0.429	0.118	0.816	0.729	0.892
Perebea xanthochyma	-0.657	-0.899	-0.354	0.549	0.332	0.786	-0.115	-0.385	0.162	1.205	1.089	1.308	-0.971	-1.192	-0.718	0.275	0.075	0.518	-0.172	-0.443	0.119	1.131	1.04	1.24
Picramnia latifolia	-0.907	-1.068	-0.765	0.385	0.241	0.528	0.066	-0.133	0.225	1.261	1.202	1.325	-1.195	-1.318	-1.073	0.279	0.15	0.396	0.055	-0.117	0.22	1.036	0.986	1.091
Piper aequale	-1.118	-1.879	-0.387	0.645	0.282	1.042	-0.015	-0.507	0.54	1.275	1.053	1.489	-1.132	-1.871	-0.423	0.544	0.115	0.94	0.01	-0.499	0.513	1.092	0.79	1.414
Piper arboreum	-0.829	-1.449	-0.09	0.694	0.306	1.058	0.059	-0.477	0.537	1.264	1.05	1.502	-1.272	-2.145	-0.488	0.589	0.133	1.075	-0.11	-0.697	0.441	1.187	0.841	1.551
Piper colonense	-1.232	-1.97	-0.568	0.532	0.19	0.882	-0.25	-0.769	0.363	1.312	1.082	1.553	-0.581	-1.265	0.162	0.575	0.134	0.976	-0.129	-0.729	0.429	1.13	0.793	1.452
Piper cordulatum	-1.616	-2.087	-1.243	0.053	-0.075	0.176	0.279	0.012	0.538	0.71	0.667	0.77	-1.773	-2.245	-1.194	0.07	-0.14	0.248	0.106	-0.276	0.52	0.739	0.641	0.819
Piper perlasense	-1.152	-1.904	-0.398	0.574	0.251	0.896	0.153	-0.368	0.581	1.149	0.926	1.342	-1.229	-1.961	-0.468	0.557	0.17	0.888	0.202	-0.294	0.7	0.929	0.679	1.213
Piper reticulatum	-0.321	-0.762	0.048	0.459	0.16	0.731	-0.211	-0.644	0.204	1.289	1.117	1.471	-0.664	-1.022	-0.278	0.406	0.095	0.736	-0.235	-0.667	0.191	1.197	1.019	1.421
Platymiscium pinnatum	-0.783	-1.094	-0.433	0.292	0.013	0.548	0.205	-0.1	0.468	1.428	1.275	1.58	-1.087	-1.419	-0.792	0.404	0.103	0.692	-0.035	-0.347	0.267	1.379	1.197	1.535
Platypodium elegans	-0.808	-1.174	-0.466	0.597	0.31	0.848	-0.032	-0.29	0.222	1.452	1.282	1.614	-0.709	-1.07	-0.368	0.503	0.19	0.827	-0.285	-0.618	0.062	1.369	1.18	1.538
Posoqueria latifolia	-0.918	-1.291	-0.577	0.602	0.279	0.868	-0.073	-0.431	0.227	1.317	1.14	1.476	-1.31	-1.624	-0.975	0.515	0.247	0.883	-0.123	-0.52	0.266	1.131	0.955	1.328
Poulsenia armata	-0.252	-0.341	-0.164	0.599	0.507	0.696	-0.321	-0.428	-0.198	1.327	1.285	1.373	-0.544	-0.64	-0.449	0.603	0.501	0.73	-0.433	-0.592	-0.28	1.388	1.339	1.441
Pourouma bicolor	0.426	-0.108	0.902	0.645	0.308	0.972	-0.339	-0.73	0.131	1.287	1.114	1.5	0.061	-0.418	0.569	0.595	0.274	0.951	-0.084	-0.522	0.294	1.223	0.987	1.473
Pouteria fossicola	-0.18	-1.209	0.866	0.827	0.488	1.226	-0.204	-0.669	0.37	1.287	1.034	1.511	-0.343	-1.36	0.751	0.783	0.346	1.227	-0.057	-0.608	0.402	1.136	0.817	1.521
Pouteria reticulata	-0.37	-0.479	-0.269	0.438	0.34	0.54	0.456	0.335	0.564	1.266	1.217	1.317	-0.6	-0.685	-0.508	0.354	0.259	0.46	0.662	0.555	0.784	1.042	1	1.084
Pouteria stipitata	-0.575	-1.011	-0.168	0.626	0.328	0.912	0.015	-0.291	0.4	1.278	1.103	1.447	-1.032	-1.421	-0.578	0.454	0.123	0.775	0.137	-0.249	0.477	1.239	1.047	1.471
Prioria copaifera	-0.395	-0.51	-0.278	0.388	0.26	0.559	0.343	0.208	0.488	1.325	1.272	1.383	-0.521	-0.615	-0.427	0.188	0.043	0.299	0.585	0.465	0.721	1.158	1.108	1.203
Protium confusum	-0.017	-0.955	0.893	0.732	0.313	1.107	-0.353	-0.92	0.192	1.282	1.042	1.52	-0.339	-1.215	0.457	0.564	0.199	1.002	-0.183	-0.766	0.42	1.113	0.782	1.454
Protium costaricense	-0.667	-0.821	-0.485	0.553	0.405	0.713	-0.052	-0.244	0.136	1.338	1.265	1.418	-0.92	-1.069	-0.776	0.51	0.369	0.674	-0.113	-0.312	0.072	1.22	1.145	1.294
Protium panamense	-1.001	-1.111	-0.908	0.62	0.543	0.71	-0.342	-0.46	-0.232	1.248	1.212	1.284	-1.283	-1.361	-1.206	0.45	0.38	0.515	-0.242	-0.342	-0.148	1.049	1.016	1.078
Protium tenuifolium	-0.468	-0.551	-0.389	0.59	0.495	0.674	-0.049	-0.163	0.044	1.283	1.243	1.324	-0.788	-0.851	-0.723	0.492	0.412	0.565	0.111	0.017	0.207	1.138	1.104	1.171
Pseudobombax septenatum	-0.032	-0.886	0.796	0.736	0.373	1.076	-0.146	-0.595	0.358	1.285	1.073	1.546	-0.127	-0.892	0.598	0.593	0.171	0.985	-0.314	-0.802	0.146	1.295	0.944	1.623
Psidium friedrichsthalianum	-1.251	-1.707	-0.787	0.561	0.249	0.824	-0.104	-0.518	0.293	1.252	1.059	1.454	-1.478	-1.856	-1.098	0.386	0.078	0.685	-0.056	-0.451	0.339	0.985	0.77	1.2
Psychotria acuminata	-	-	-	-	-	-	-	-	-	-	-	-	-0.629	-1.552	0.358	0.693	0.23	1.09	-0.047	-0.591	0.44	1.188	0.853	1.537
Psychotria chagrensis	-0.737	-1.668	0.197	0.753	0.381	1.179	-0.078	-0.596	0.458	1.283	1.077	1.506	-0.853	-1.804	0.19	0.758	0.326	1.251	0.063	-0.456	0.658	1.148	0.797	1.516
Psychotria deflexa	-1.389	-2.063	-0.71	0.499	0.194	0.874	0.135	-0.295	0.618	1.196	1.009	1.402	-1.202	-1.942	-0.547	0.539	0.174	0.909	0.114	-0.364	0.643	1	0.75	1.276
Psychotria graciliflora	-0.887	-1.745	-0.013	0.671	0.332	1.033	-0.055	-0.583	0.475	1.34	1.115	1.545	-0.945	-1.577	-0.13	0.476	0.082	0.865	-0.015	-0.483	0.479	1.119	0.888	1.388
Psychotria grandis	-0.426	-0.94	0.021	0.614	0.286	0.934	-0.273	-0.67	0.125	1.285	1.104	1.453	-0.706	-1.18	-0.302	0.508	0.175	0.857	-0.243	-0.664	0.214	1.159	0.941	1.383
Psychotria horizontalis	-1.341	-1.506	-1.116	0.139	0.074	0.205	0.037	-0.102	0.205	1.116	1.088	1.144	-1.523	-1.652	-1.413	0.158	0.11	0.207	0.028	-0.109	0.12	0.809	0.787	0.829
Psychotria limonensis	-0.63	-1.624	0.326	0.803	0.4	1.222	-0.083	-0.645	0.442	1.285	1.076	1.542	-0.977	-1.911	-0.111	0.687	0.267	1.158	0.145	-0.408	0.69	1.117	0.782	1.508
Psychotria marginata	-1.635	-2.139	-1.146	0.226	0.025	0.39	-0.086	-0.463	0.247	1.097	1.017	1.183	-1.975	-2.295	-1.61	0.252	0.114	0.408	-0.332	-0.55	-0.031	0.824	0.762	0.887
Psychotria pittieri	-0.502	-1.566	0.561	0.843	0.473	1.24	-0.124	-0.69	0.47	1.294	1.075	1.526	-0.791	-1.629	0.19	0.699	0.302	1.151	0.005	-0.532	0.559	1.158	0.828	1.503
Pterocarpus officinalis	-0.702	-1.477	0.173	0.732	0.331	1.114	-0.124	-0.66	0.498	1.285	1.069	1.529	-0.855	-1.683	-0.046	0.68	0.222	1.106	-0.122	-0.663	0.466	1.144	0.79	1.482
Pterocarpus rohrii	-1.019	-1.187	-0.878	0.522	0.404	0.642	-0.238	-0.39	-0.089	1.352	1.296	1.406	-1.212	-1.344	-1.1	0.471	0.358	0.572	-0.22	-0.367	-0.063	1.156	1.109	1.202
Quararibea asterolepis	-0.332	-0.416	-0.242	0.193	0.086	0.304	0.581	0.471	0.687	1.384	1.336	1.426	-0.646	-0.717	-0.572	0.202	0.11	0.319	0.315	0.208	0.426	1.278	1.233	1.319
Quassia amara	-1.161	-1.528	-0.857	0.363	0.106	0.628	-0.116	-0.482	0.277	1.254	1.093	1.415	-1.524	-1.806	-1.228	0.328	0.055	0.585	-0.311	-0.667	0.089	1.048	0.903	1.215
Randia armata	-0.724	-0.839	-0.59	0.295	0.135	0.432	0.077	-0.074	0.235	1.258	1.198	1.318	-1.006	-1.112	-0.899	0.243	0.127	0.378	0.107	-0.044	0.249	1.171	1.115	1.222
Rinorea sylvatica	-1.371	-1.512	-1.201	0.104	0.01	0.196	-0.007	-0.156	0.137	1.145	1.099	1.181	-1.557	-1.658	-1.453	0.058	-0.023	0.126	0.005	-0.112	0.114	0.815	0.785	0.846
Rosenbergiodendron formosum	-0.462	-1.332	0.518	0.808	0.441	1.221	-0.244	-0.854	0.375	1.289	1.051	1.523	-0.651	-1.554	0.217	0.723	0.268	1.114	-0.083	-0.715	0.442	1.133	0.815	1.515
Sapium broadleaf	-0.113	-1.165	0.847	0.8	0.418	1.172	-0.15	-0.647	0.477	1.274	1.054	1.484	-0.361	-1.255	0.551	0.756	0.361	1.189	0.023	-0.585	0.444	1.105	0.769	1.465
Sapium glandulosum	-0.147	-0.774	0.421	0.657	0.305	0.967	-0.018	-0.422	0.384	1.27	1.072	1.479	-0.59	-1.275	-0.069	0.672	0.285	1.037	-0.354	-0.745	0.03	1.218	0.94	1.48
Schizolobium parahyba	0.057	-0.67	0.657	0.609	0.282	0.98	-0.356	-0.895	0.178	1.225	1.024	1.463	-0.424	-0.99	0.253	0.568	0.194	0.953	-0.205	-0.828	0.269	1.313	1.024	1.632
Senna dariensis	-0.653	-1.185	-0.186	0.474	0.164	0.783	-0.254	-0.693	0.188	1.351	1.169	1.543	-0.632	-1.011	-0.179	0.387	0.071	0.698	-0.209	-0.707	0.278	1.097	0.898	1.31
Simarouba amara	0.217	0.086	0.339	0.679	0.523	0.826	0.001	-0.167	0.145	1.332	1.27	1.399	-0.222	-0.357	-0.105	0.705	0.541	0.843	0.081	-0.09	0.236	1.318	1.259	1.38
Siparuna guianensis	-0.166	-0.953	0.834	0.74	0.307	1.093	-0.315	-0.826	0.305	1.31	1.07	1.515	-0.514	-1.236	0.245	0.547	0.099	0.944	-0.116	-0.711	0.497	1.247	0.904	1.617
Siparuna pauciflora	-0.951	-1.292	-0.645	0.498	0.234	0.782	-0.09	-0.461	0.326	1.3	1.165	1.464	-1.271	-1.564	-0.948	0.254	-0.072	0.547	0.001	-0.428	0.429	1.175	0.988	1.36
Sloanea terniflora	-1.04	-1.199	-0.886	0.205	0.036	0.378	0.366	0.182	0.554	1.263	1.188	1.35	-1.179	-1.314	-1.052	0.066	-0.088	0.222	0.54	0.383	0.718	1.007	0.939	1.078
Solanum asperum	-	-	-	-	-	-	-	-	-	-	-	-	-0.167	-1.254	0.803	0.798	0.404	1.272	-0.111	-0.679	0.455	1.143	0.828	1.538
Solanum circinatum	-0.053	-1.058	1.009	0.823	0.456	1.268	-0.352	-0.974	0.206	1.284	1.043	1.522	-	-	-	-	-	-	-	-	-	-	-	-
Solanum hayesii	0.15	-0.404	0.664	0.609	0.334	0.921	-0.317	-0.759	0.136	1.227	1.03	1.424	0.154	-0.495	0.754	0.504	0.152	0.834	-0.342	-0.893	0.113	1.3	1.005	1.607
Solanum steyermarkii	0.058	-0.985	1.105	0.804	0.413	1.214	-0.417	-0.966	0.137	1.299	1.054	1.526	-	-	-	-	-	-	-	-	-	-	-	-
Sorocea affinis	-1.335	-1.431	-1.237	0.396	0.309	0.481	-0.53	-0.632	-0.408	1.239	1.202	1.274	-1.187	-1.258	-1.127	0.216	0.151	0.285	-0.195	-0.279	-0.102	1.059	1.03	1.094
Spondias mombin	-0.021	-0.519	0.548	0.733	0.432	0.972	-0.296	-0.607	0.043	1.368	1.174	1.549	-0.305	-0.806	0.274	0.72	0.447	1.037	-0.05	-0.382	0.236	1.43	1.216	1.649
Spondias radlkoferi	-0.422	-0.758	-0.115	0.651	0.391	0.858	-0.001	-0.277	0.26	1.352	1.223	1.502	-0.296	-0.568	0.006	0.614	0.37	0.889	0.062	-0.188	0.314	1.26	1.125	1.405
Sterculia apetala	-0.386	-0.954	0.147	0.784	0.422	1.11	0.074	-0.285	0.373	1.325	1.145	1.514	-0.442	-0.92	0.038	0.827	0.45	1.141	0.03	-0.372	0.403	1.178	0.963	1.42
Stylogyne turbacensis	-1.378	-1.655	-1.125	0.347	0.189	0.501	-0.174	-0.426	0.06	1.196	1.11	1.276	-1.323	-1.567	-1.104	0.22	0.076	0.364	-0.067	-0.318	0.173	0.973	0.907	1.046
Swartzia simplex var.grandiflora	-1.068	-1.127	-1.007	0.138	0.076	0.197	0.187	0.118	0.26	1.199	1.173	1.222	-1.234	-1.277	-1.191	0.107	0.061	0.146	0.189	0.138	0.248	0.96	0.938	0.978
Symphonia globulifera	-0.415	-0.683	-0.148	0.356	0.113	0.604	0.142	-0.145	0.423	1.329	1.191	1.457	-0.52	-0.769	-0.271	0.39	0.131	0.624	0.088	-0.191	0.393	1.264	1.135	1.44
Tabebuia guayacan	-0.736	-1.176	-0.321	0.542	0.25	0.89	-0.111	-0.466	0.214	1.454	1.28	1.646	-0.933	-1.328	-0.554	0.605	0.286	0.96	0.306	-0.043	0.65	1.167	0.996	1.379
Tabebuia rosea	-0.857	-1.124	-0.618	0.488	0.265	0.72	-0.157	-0.429	0.08	1.461	1.328	1.584	-0.999	-1.236	-0.776	0.169	-0.078	0.406	0.278	0.014	0.574	1.304	1.171	1.417
Tabernaemontana arborea	-0.415	-0.554	-0.279	0.604	0.471	0.749	0.227	0.075	0.377	1.348	1.285	1.403	-0.775	-0.885	-0.651	0.722	0.603	0.842	0.137	0.003	0.27	1.261	1.204	1.314
Tachigali versicolor	-0.321	-0.435	-0.211	0.368	0.272	0.465	0.213	0.091	0.345	1.283	1.248	1.324	-0.564	-0.647	-0.494	0.201	0.133	0.279	0.509	0.416	0.612	1.073	1.041	1.105
Talisia nervosa	-1.877	-2.052	-1.693	0.337	0.198	0.487	-0.693	-0.898	-0.463	1.122	1.059	1.191	-1.806	-1.917	-1.678	0.1	-0.02	0.22	-0.415	-0.599	-0.235	0.847	0.797	0.896
Talisia princeps	-1.684	-1.888	-1.488	0.34	0.21	0.487	-0.332	-0.566	-0.145	1.132	1.063	1.202	-1.779	-1.913	-1.629	0.216	0.103	0.33	-0.213	-0.369	-0.015	0.817	0.765	0.869
Terminalia amazonia	-0.307	-0.71	0.15	0.684	0.383	1.013	0.125	-0.194	0.447	1.315	1.136	1.506	-0.58	-1.103	-0.044	0.536	0.188	0.928	-0.074	-0.472	0.368	1.451	1.184	1.712
Terminalia oblonga	-0.063	-0.419	0.275	0.628	0.334	0.911	-0.013	-0.334	0.305	1.356	1.191	1.53	-0.37	-0.72	-0.049	0.44	0.119	0.766	-0.074	-0.401	0.279	1.276	1.082	1.462
Tetragastris panamensis	-0.467	-0.544	-0.386	0.402	0.314	0.477	0.293	0.214	0.393	1.271	1.237	1.304	-0.767	-0.819	-0.704	0.28	0.21	0.338	0.386	0.314	0.461	1.073	1.044	1.1
Tetrathylacium johansenii	-0.049	-1.039	0.903	0.819	0.442	1.198	-0.076	-0.616	0.482	1.286	1.068	1.508	-0.471	-1.426	0.575	0.744	0.355	1.109	-0.069	-0.59	0.48	1.127	0.784	1.505
Theobroma cacao	-0.576	-1.329	0.126	0.67	0.302	1.063	-0.28	-0.848	0.304	1.288	1.043	1.524	-0.791	-1.534	0.035	0.588	0.098	0.98	-0.219	-0.846	0.319	1.185	0.888	1.547
Thevetia ahouai	-1.107	-1.507	-0.69	0.413	0.104	0.715	-0.145	-0.556	0.223	1.344	1.181	1.522	-1.01	-1.401	-0.678	0.716	0.409	1.04	-0.096	-0.52	0.359	1.119	0.944	1.322
Tocoyena pittieri	-0.419	-1.215	0.368	0.635	0.239	0.963	-0.333	-0.826	0.144	1.296	1.086	1.529	-0.673	-1.416	0.112	0.671	0.265	1.068	0.033	-0.422	0.515	1.081	0.748	1.44
Trattinnickia aspera	-0.045	-0.486	0.418	0.706	0.399	0.988	-0.25	-0.535	0.094	1.31	1.159	1.468	-0.559	-1.044	-0.099	0.867	0.538	1.218	-0.001	-0.377	0.376	1.235	1.03	1.434
Trema micrantha	0.443	-0.466	1.281	0.846	0.49	1.194	-0.067	-0.579	0.428	1.266	1.029	1.491	0.501	-0.458	1.345	0.828	0.453	1.219	-0.066	-0.55	0.36	1.162	0.829	1.484
Trichanthera gigantea	-0.677	-1.774	0.304	0.769	0.379	1.171	-0.254	-0.859	0.337	1.309	1.077	1.547	-0.339	-1.431	0.561	0.764	0.358	1.202	-0.118	-0.678	0.502	1.139	0.83	1.527
Trichilia pallida	-0.543	-0.749	-0.359	0.462	0.292	0.651	0.04	-0.163	0.27	1.298	1.218	1.385	-0.624	-0.807	-0.478	0.297	0.111	0.466	0.12	-0.097	0.344	1.189	1.111	1.276
Trichilia tuberculata	-0.666	-0.698	-0.626	0.144	0.103	0.192	0.369	0.32	0.417	1.267	1.246	1.285	-0.896	-0.923	-0.868	0.173	0.139	0.208	0.331	0.289	0.372	1.086	1.07	1.102
Trichospermum galeottii	-0.266	-1.178	0.864	0.818	0.446	1.193	-0.271	-0.832	0.256	1.287	1.043	1.515	-0.127	-1.192	0.913	0.885	0.447	1.307	0.02	-0.542	0.689	1.188	0.854	1.617
Triplaris cumingiana	-0.384	-0.618	-0.163	0.488	0.277	0.695	0.017	-0.217	0.292	1.38	1.276	1.497	-0.881	-1.137	-0.616	0.307	0.014	0.523	0.234	-0.085	0.542	1.431	1.301	1.565
Trophis caucana	-0.355	-0.599	-0.098	0.37	0.145	0.616	0.01	-0.26	0.362	1.343	1.221	1.473	-0.524	-0.752	-0.306	0.363	0.102	0.625	-0.064	-0.461	0.282	1.243	1.09	1.399
Trophis racemosa	-1.343	-1.544	-1.117	0.585	0.386	0.799	-0.228	-0.482	-0.005	1.248	1.145	1.361	-1.614	-1.789	-1.43	0.594	0.422	0.769	-0.376	-0.605	-0.13	0.98	0.9	1.066
Turpinia occidentalis	0.38	-0.001	0.868	0.617	0.372	0.894	-0.411	-0.823	-0.001	1.255	1.092	1.415	-0.294	-0.882	0.333	0.579	0.28	0.935	0.156	-0.296	0.598	1.334	1.123	1.534
Unonopsis pittieri	-0.409	-0.538	-0.269	0.534	0.376	0.675	-0.237	-0.389	-0.039	1.333	1.256	1.405	-0.645	-0.783	-0.532	0.518	0.385	0.666	-0.128	-0.34	0.045	1.256	1.182	1.335
Urera baccifera	-	-	-	-	-	-	-	-	-	-	-	-	-0.408	-1.408	0.582	0.757	0.372	1.248	-0.119	-0.733	0.451	1.145	0.806	1.546
Virola multiflora	0.11	-0.3	0.489	0.611	0.323	0.933	0.105	-0.223	0.48	1.273	1.078	1.451	-0.144	-0.573	0.275	0.469	0.135	0.796	0.121	-0.307	0.529	1.282	1.048	1.543
Virola sebifera	-0.431	-0.535	-0.344	0.458	0.357	0.567	-0.026	-0.144	0.074	1.312	1.269	1.362	-0.839	-0.918	-0.756	0.448	0.339	0.546	0.096	-0.017	0.217	1.29	1.247	1.336
Virola surinamensis	-0.283	-0.566	0.035	0.727	0.458	0.954	0.238	-0.026	0.467	1.29	1.161	1.395	-0.139	-0.48	0.163	0.45	0.179	0.698	0.17	-0.105	0.487	1.338	1.211	1.476
Vismia baccifera	-0.563	-1.024	-0.063	0.461	0.156	0.782	-0.591	-1.02	-0.18	1.221	1.044	1.413	-0.82	-1.225	-0.367	0.322	-0.036	0.697	-0.313	-0.794	0.135	1.186	0.96	1.432
Vismia billbergiana	-0.593	-1.522	0.289	0.685	0.311	1.106	-0.238	-0.85	0.378	1.326	1.09	1.565	-0.656	-1.709	0.284	0.703	0.326	1.211	-0.118	-0.737	0.527	1.154	0.794	1.531
Vochysia ferruginea	0.231	-0.299	0.797	0.821	0.487	1.13	0.014	-0.377	0.45	1.244	1.074	1.434	0.142	-0.399	0.675	0.941	0.575	1.295	0.055	-0.357	0.46	1.092	0.873	1.371
Xylopia macrantha	0.162	0.045	0.266	0.509	0.383	0.644	-0.119	-0.286	0.027	1.176	1.121	1.24	-0.096	-0.185	-0.008	0.126	0.014	0.248	0.179	0.027	0.312	1.101	1.043	1.161
Xylosma oligandra	-0.802	-1.317	-0.273	0.544	0.206	0.871	-0.31	-0.783	0.113	1.268	1.101	1.46	-0.883	-1.288	-0.472	0.378	-0.01	0.763	0.02	-0.474	0.487	1.066	0.853	1.297
Zanthoxylum acuminatum	-0.272	-0.599	0.029	0.688	0.441	0.964	-0.303	-0.624	0.026	1.413	1.269	1.543	-0.491	-0.826	-0.154	0.823	0.542	1.091	0.138	-0.214	0.487	1.276	1.127	1.451
Zanthoxylum ekmanii	1.3	0.886	1.672	0.73	0.472	1.021	-0.628	-0.854	-0.396	1.092	0.962	1.197	1.296	0.862	1.825	0.629	0.319	0.964	-0.344	-0.623	-0.108	1.077	0.948	1.202
Zanthoxylum panamense	-0.334	-0.624	-0.03	0.597	0.373	0.847	0.271	0.026	0.524	1.341	1.226	1.469	-0.672	-1.028	-0.36	0.687	0.405	0.952	0.299	0.003	0.597	1.358	1.222	1.498
Zanthoxylum setulosum	-0.666	-1.636	0.493	0.721	0.328	1.139	-0.44	-1.014	0.134	1.318	1.081	1.552	-0.248	-1.194	0.689	0.793	0.359	1.253	-0.013	-0.612	0.545	1.147	0.798	1.512
Zuelania guidonia	-0.63	-1.06	-0.169	0.684	0.388	0.988	-0.031	-0.364	0.383	1.198	1.021	1.397	-1.281	-1.654	-0.848	0.555	0.231	0.914	0.149	-0.235	0.517	1.149	0.933	1.403
